# Supplementary material for: Cross-Predicting Essential Genes between Two Model Eukaryotic Species Using Machine Learning
Source: Int J Mol Sci. 2021 May 11;22(10):5056. doi: 10.3390/ijms22105056 (PMC8150380; doi:10.3390/ijms22105056)
Supplement: Supplementary file 1 [file ijms-22-05056-s001.zip]

Archive with 2 entries (2 files):
- Supplementary_Figure_S1.pdf
- Supplementary_Tables_S1-S6.xlsx
